# Supplementary material for: MicroRNA Expression Signatures in Clear Cell Renal Cell Carcinoma: High-Throughput Searching for Key miRNA Markers in Patients from the Volga-Ural Region of Eurasian Continent
Source: Int J Mol Sci. 2023 Apr 7;24(8):6909. doi: 10.3390/ijms24086909 (PMC10139074; doi:10.3390/ijms24086909)
Supplement: Supplementary file 1 [file ijms-24-06909-s001.zip]

Archive with 2 entries (2 files):
- Supplementary figures.pdf
- Supplementary File S1. Targets of each studied miRNA according to TCGA database analysis.xlsx
